# Supplementary material for: Dereplication of Natural Product Antifungals via Liquid Chromatography–Tandem Mass Spectrometry and Chemical Genomics
Source: Molecules. 2024 Dec 28;30(1):77. doi: 10.3390/molecules30010077 (PMC11721837; doi:10.3390/molecules30010077)
Supplement: Supplementary file 1 [file molecules-30-00077-s001.zip]

Archive with 1 entries (1 files):
- molecules-3344164-supplementary.pdf
